# Supplementary material for: Impact of stromal maturity and proportion on prognosis and immune landscape in colorectal cancer
Source: Ann Med. 2025 Dec 26;58(1):2606512. doi: 10.1080/07853890.2025.2606512 (PMC12777758; doi:10.1080/07853890.2025.2606512)
Supplement: Supplementary figures.zip [file IANN_A_2606512_SM3391.zip]

Archive with 12 entries (12 files):
- FigureS1.tif
- __MACOSX/._FigureS1.tif
- FigureS2.tif
- __MACOSX/._FigureS2.tif
- FigureS3.tif
- __MACOSX/._FigureS3.tif
- FigureS4.tif
- __MACOSX/._FigureS4.tif
- FigureS5.tif
- __MACOSX/._FigureS5.tif
- FigureS6.tif
- __MACOSX/._FigureS6.tif
