# Supplementary material for: Impact of stromal maturity and proportion on prognosis and immune landscape in colorectal cancer
Source: Ann Med. 2025 Dec 26;58(1):2606512. doi: 10.1080/07853890.2025.2606512 (PMC12777758; doi:10.1080/07853890.2025.2606512)
Supplement: supplementary tables.zip [file IANN_A_2606512_SM3390.zip]

Archive with 20 entries (20 files):
- TableS1.docx
- __MACOSX/._TableS1.docx
- TableS2.docx
- __MACOSX/._TableS2.docx
- TableS3.docx
- __MACOSX/._TableS3.docx
- TableS4.docx
- __MACOSX/._TableS4.docx
- TableS5.docx
- __MACOSX/._TableS5.docx
- TableS6.docx
- __MACOSX/._TableS6.docx
- TableS7.docx
- __MACOSX/._TableS7.docx
- TableS8.docx
- __MACOSX/._TableS8.docx
- TableS9.docx
- __MACOSX/._TableS9.docx
- TableS10.docx
- __MACOSX/._TableS10.docx
